# Supplementary material for: A meta-analysis of the diagnostic utility of biomarkers in cerebrospinal fluid in Parkinson’s disease
Source: NPJ Parkinsons Dis. 2022 Nov 29;8:165. doi: 10.1038/s41531-022-00431-7 (PMC9709054; doi:10.1038/s41531-022-00431-7)
Supplement: Supplementary file 2 — Supplementary Table 4 [file 41531_2022_431_MOESM2_ESM.xlsx]

## Sheet: Table S4
author	year	country	age.PD	N.PD	age.HC	N.HC	age.OND	N.OND	age.MSA	N.MSA	age.PSP	N.PSP	age.DLB	N.DLB	age.CBD	N.CBD	%male.PD.	%male.HC.	%male.OND.	%male.MSA	%male.PSP	%male.DLB	%male.CBD.	disease duration.PD.	disease duration.MSA	disease duration.PSP	disease duration.DLB	disease duration.CBD	H-Y score.PD.	UPDRS score.PD.	MMSE score.PD.	BMI.PD.	follow-up	assay type
Gazzaniga	1992	Italy	64.9(NA)	11	63.1(NA)	22	NA(NA)	NA	NA(NA)	NA	NA(NA)	NA	NA(NA)	NA	NA(NA)	NA	0.909091	0.909091	NA	NA	NA	NA	NA	4.5y(NA)	NA(NA)	NA(NA)	NA(NA)	NA(NA)	1.5-3(NA)	NA(NA)	NA(NA)	NA(NA)	54m	ETA-AAS
Molina	1993	Spain	64.6(12.3)	31	60.6(15.4)	38	NA(NA)	NA	NA(NA)	NA	NA(NA)	NA	NA(NA)	NA	NA(NA)	NA	0.354839	0.394737	NA	NA	NA	NA	NA	7(5.8)	NA(NA)	NA(NA)	NA(NA)	NA(NA)	3.2(1.1)	NA(NA)	NA(NA)	NA(NA)	NA	Greiss’ reaction
Gool	1994	Nethersland	68.4(7.7)	28	72(7.2)	10	NA(NA)	NA	NA(NA)	NA	NA(NA)	NA	NA(NA)	NA	NA(NA)	NA	0.464286	0.4	NA	NA	NA	NA	NA	NA(NA)	NA(NA)	NA(NA)	NA(NA)	NA(NA)	NA(NA)	NA(NA)	NA(NA)	NA(NA)	1-2y	ELISA
Blennow	1995	Sweden	63.8(9.2)	15	64.7(6.4)	31	NA(NA)	NA	NA(NA)	NA	NA(NA)	NA	NA(NA)	NA	NA(NA)	NA	0.8	0.612903	NA	NA	NA	NA	NA	NA(NA)	NA(NA)	NA(NA)	NA(NA)	NA(NA)	NA(NA)	NA(NA)	NA(NA)	NA(NA)	NA	ELISA
Molina-1	1997	Spain	62.6(12.5)	31	57.8(15.4)	45	NA(NA)	NA	NA(NA)	NA	NA(NA)	NA	NA(NA)	NA	NA(NA)	NA	0.354839	0.4	NA	NA	NA	NA	NA	55.6(12)	NA(NA)	NA(NA)	NA(NA)	NA(NA)	3.1(1.1)	41.6(16.6)	NA(NA)	NA(NA)	NA	appro-amino acid analyzer from Beckman
Molina-2	1997	Spain	66(11.7)	26	62.8(17.8)	25	NA(NA)	NA	NA(NA)	NA	NA(NA)	NA	NA(NA)	NA	NA(NA)	NA	0.461538	0.4	NA	NA	NA	NA	NA	5.5(4.8)	NA(NA)	NA(NA)	NA(NA)	NA(NA)	2.8(1.1)	36.1(17.2)	NA(NA)	NA(NA)	NA	ELISA
Holmberg	1998	Sweden	64.6(7.8)	19	NA(NA)	NA	NA(NA)	NA	63.7(9.2)	10	66.5(4.6)	NA	NA(NA)	NA	NA(NA)	NA	0.578947	NA	NA	0.5	0.333333	NA	NA	14.3(9)	5.4(1.6)	5.9(3.7)	NA(NA)	NA(NA)	NA(NA)	NA(NA)	NA(NA)	NA(NA)	NA	ELISA
Jiménez-Jiménez	1998	Spain	65.7(8.8)	37	62.4(17.8)	37	NA(NA)	NA	NA(NA)	NA	NA(NA)	NA	NA(NA)	NA	NA(NA)	NA	0.378378	0.432432	NA	NA	NA	NA	NA	7(6.4)	NA(NA)	NA(NA)	NA(NA)	NA(NA)	2.9(1.1)	39.3(15.9)	NA(NA)	NA(NA)	24m	autosampler (all from Perkin-Elmer,Beaconsfield, Bucks, UK)
Boll	1999	Mexico	62.8(1.6)	35	58.7(2.37)	26	NA(NA)	NA	NA(NA)	NA	NA(NA)	NA	NA(NA)	NA	NA(NA)	NA	0.714286	0.461538	NA	NA	NA	NA	NA	4.7(0.66)	NA(NA)	NA(NA)	NA(NA)	NA(NA)	2.11(NA)	NA(NA)	NA(NA)	NA(NA)	NA	Perkin-Elmer 3110 atomic absorption spectrophotometer with an HGA-500 graphite furnace and AS-60 auto-sampler
Kuiper	2000	Netherlands	66(11.8)	89	65.8(11.9)	21	NA(NA)	NA	NA(NA)	NA	NA(NA)	NA	NA(NA)	NA	NA(NA)	NA	NA	NA	NA	NA	NA	NA	NA	NA(NA)	NA(NA)	NA(NA)	NA(NA)	NA(NA)	NA(NA)	NA(NA)	NA(NA)	NA(NA)	NA	HPLC
Sjögren	2000	Sweden	70.7(9)	23	71.5(5.2)	32	NA(NA)	NA	NA(NA)	NA	NA(NA)	NA	NA(NA)	NA	NA(NA)	NA	0.73913	0.25	NA	NA	NA	NA	NA	NA(NA)	NA(NA)	NA(NA)	NA(NA)	NA(NA)	NA(NA)	NA(NA)	NA(NA)	NA(NA)	NA	ELISA
Holmberg	2001	Sweden	61.5(10.5)	35	NA(NA)	NA	NA(NA)	NA	63.1(9.4)	36	68.5(4.6)	NA	NA(NA)	NA	NA(NA)	NA	0.571429	NA	NA	0.638889	0.642857	NA	NA	10.6(6.9)	4.7(3.1)	4.5(2.5)	NA(NA)	NA(NA)	NA(NA)	NA(NA)	NA(NA)	NA(NA)	NA	ELISA
Holmberg	2003	Sweden	62.3(10.1)	48	65.9(10.8)	32	NA(NA)	NA	63.7(9)	36	68.5(4.7)	NA	NA(NA)	NA	NA(NA)	NA	0.583333	0.5	NA	0.527778	0.6	NA	NA	11.8(6.9)	5.4(2.9)	4.5(2.4)	NA(NA)	NA(NA)	NA(NA)	NA(NA)	NA(NA)	NA(NA)	NA	ELISA
Forte	2004	Italy	64.9(10.8)	26	63.8(13.7)	13	NA(NA)	NA	NA(NA)	NA	NA(NA)	NA	NA(NA)	NA	NA(NA)	NA	0.923077	0.461538	NA	NA	NA	NA	NA	4.8(3.8)	NA(NA)	NA(NA)	NA(NA)	NA(NA)	1 to 3(NA)	30.04(4.1)	NA(NA)	NA(NA)	2y	ICP-AES
Lins	2004	Germany	69.3(3.6)	12	62.8(1.4)	12	NA(NA)	NA	NA(NA)	NA	NA(NA)	NA	NA(NA)	NA	NA(NA)	NA	0.666667	0.5	NA	NA	NA	NA	NA	NA(NA)	NA(NA)	NA(NA)	NA(NA)	NA(NA)	NA(NA)	NA(NA)	NA(NA)	NA(NA)	NA	ELISA
Bocca	2006	Italy	65.5(9.7)	91	63.3(13.8)	18	NA(NA)	NA	NA(NA)	NA	NA(NA)	NA	NA(NA)	NA	NA(NA)	NA	0.703297	0.555556	NA	NA	NA	NA	NA	4.6(4.1)	NA(NA)	NA(NA)	NA(NA)	NA(NA)	1 to 3(NA)	NA(NA)	NA(NA)	NA(NA)	NA	ICP-AES
Mollenhauer	2006	USA	72(7)	23	NA(NA)	NA	70(15)	41	NA(NA)	NA	NA(NA)	NA	NA(NA)	73	NA(NA)	NA	0.695652	NA	0.634146	NA	NA	NA	NA	12(8)	NA(NA)	NA(NA)	NA(NA)	NA(NA)	3(1)	45(16)	30(NA)	NA(NA)	NA	ELISA
Qureshi	2006	France	72(17)	19	62(11)	21	NA(NA)	NA	NA(NA)	NA	NA(NA)	NA	NA(NA)	NA	NA(NA)	NA	0.684211	0.619048	NA	NA	NA	NA	NA	4.6(4.1)	NA(NA)	NA(NA)	NA(NA)	NA(NA)	NA(NA)	NA(NA)	NA(NA)	NA(NA)	NA	Hitachi 737 Automatic analyzer
Alimonti	2007	Italy	64.5(10.7)	42	66.2(14.7)	20	NA(NA)	NA	NA(NA)	NA	NA(NA)	NA	NA(NA)	NA	NA(NA)	NA	0.857143	0.85	NA	NA	NA	NA	NA	4.9(4.3)	NA(NA)	NA(NA)	NA(NA)	NA(NA)	1.55(0.78)	NA(NA)	NA(NA)	NA(NA)	NA	ELISA
Bibl	2007	Germany	72.1(7.66)	20	NA(NA)	NA	61.8(9.32)	15	NA(NA)	NA	NA(NA)	NA	NA(NA)	NA	NA(NA)	NA	0.7	NA	0.266667	NA	NA	NA	NA	NA(NA)	NA(NA)	NA(NA)	NA(NA)	NA(NA)	NA(NA)	NA(NA)	19.85(6.82)	NA(NA)	NA	EASY
Abdo	2007	Netherlands	NA(NA)	31	NA(NA)	NA	NA(NA)	NA	NA(NA)	19	NA(NA)	NA	NA(NA)	NA	NA(NA)	NA	NA	NA	NA	NA	NA	NA	NA	NA(NA)	NA(NA)	NA(NA)	NA(NA)	NA(NA)	NA(NA)	NA(NA)	NA(NA)	NA(NA)	NA	ELISA
Borroni	2008	Italy	61.4(5.8)	10	NA(NA)	NA	69.5(7.5)	27	NA(NA)	NA	71.2(5.9)	21	67.8(7.5)	15	NA(NA)	NA	0.7	NA	0.518519	NA	0.52381	0.266667	NA	7.1(2.3)	NA(NA)	3.5(3.1)	5.5(2.6)	NA(NA)	NA(NA)	NA(NA)	26.1(2)	NA(NA)	NA	ELISA
Mollenhauer	2008	Germany	NA(NA)	8	NA(NA)	NA	NA(NA)	13	NA(NA)	NA	NA(NA)	NA	NA(NA)	38	NA(NA)	NA	NA	NA	NA	NA	NA	NA	NA	NA(NA)	NA(NA)	NA(NA)	NA(NA)	NA(NA)	NA(NA)	NA(NA)	NA(NA)	NA(NA)	NA	ELISA
Parnetti	2008	Italy	62(6)	20	NA(NA)	NA	60(12)	20	NA(NA)	NA	NA(NA)	NA	70(7)	19	NA(NA)	NA	0.55	NA	0.5	NA	NA	0.526316	NA	NA(NA)	NA(NA)	NA(NA)	4(1)	NA(NA)	NA(NA)	NA(NA)	27.4(1.8)	NA(NA)	NA	ELISA
Aerts	2010	Nethersland	62.5(55 to 69.5)	28	NA(NA)	NA	55(52 to 61.9)	49	NA(NA)	NA	65.5(61 to 71.5)	21	NA(NA)	NA	NA(NA)	NA	0.75	NA	NA	NA	0.47619	NA	NA	2.2(1.7to4.4)	NA(NA)	NA(NA)	NA(NA)	NA(NA)	2(1.5to2.5)	NA(NA)	NA(NA)	NA(NA)	NA	Innotest Phospho-Tau (181) -assay
Alves	2010	Norway	67.2(9.4)	109	66.4(9.8)	36	NA(NA)	NA	NA(NA)	NA	NA(NA)	NA	NA(NA)	NA	NA(NA)	NA	0.651376	0.388889	NA	NA	NA	NA	NA	2.2(1.7)	NA(NA)	NA(NA)	NA(NA)	NA(NA)	NA(NA)	NA(NA)	27.8(2.2)	NA(NA)	7.8 + -4.9y	ELISA
Constantinescu	2010	Sweden	57.2(NA)	10	56(NA)	59	NA(NA)	NA	60.6(NA)	21	NA(NA)	NA	NA(NA)	NA	NA(NA)	NA	0.7	0.559322	NA	0.380952	NA	NA	NA	NA(NA)	NA(NA)	NA(NA)	NA(NA)	NA(NA)	NA(NA)	NA(NA)	NA(NA)	NA(NA)	NA	ELISA
Hong	2010	USA	63.7(10.6)	117	58.8(17.8)	132	NA(NA)	NA	NA(NA)	NA	NA(NA)	NA	NA(NA)	NA	NA(NA)	NA	0.74359	0.537879	NA	NA	NA	NA	NA	8.1(6.5)	NA(NA)	NA(NA)	NA(NA)	NA(NA)	NA(NA)	NA(NA)	NA(NA)	NA(NA)	NA	ELISA
Tokuda	2010	Japan	67.3(9.4)	32	66.8(13.7)	28	NA(NA)	NA	NA(NA)	NA	NA(NA)	NA	NA(NA)	NA	NA(NA)	NA	0.5625	0.428571	NA	NA	NA	NA	NA	NA(NA)	NA(NA)	NA(NA)	NA(NA)	NA(NA)	NA(NA)	NA(NA)	NA(NA)	NA(NA)	NA	ELISA
Hozumi	2011	Japan	68.7(5.8)	20	48.4(22.2)	15	NA(NA)	NA	NA(NA)	NA	NA(NA)	NA	NA(NA)	NA	NA(NA)	NA	0.45	0.4	NA	NA	NA	NA	NA	NA(NA)	NA(NA)	NA(NA)	NA(NA)	NA(NA)	NA(NA)	NA(NA)	NA(NA)	NA(NA)	NA	ICP-MS
Mollenhauer-a	2011	USA	73(7)	51	NA(NA)	NA	54(21)	76	67(7)	29	NA(NA)	NA	71(7)	55	NA(NA)	NA	0.627451	NA	0.434211	0.551724	NA	0.490909	NA	146m(77m)	35m(20m)	NA(NA)	27m(17m)	NA(NA)	NA(NA)	NA(NA)	NA(NA)	NA(NA)	NA	ELISA
Mollenhauer-b	2011	USA	72(6.8)	273	NA(NA)	NA	73(8.5)	23	70(7.1)	15	72.3(6)	8	72(7.2)	66	NA(NA)	NA	0.673993	NA	0.73913	0.666667	0.75	0.712121	NA	74m(42m)	72m(38m)	72m(30m)	46m(47m)	NA(NA)	NA(NA)	NA(NA)	NA(NA)	NA(NA)	NA	ELISA
Parnetti	2011	Italy	69.3(7.2)	38	NA(NA)	NA	61.9(17.8)	32	NA(NA)	NA	NA(NA)	NA	71.4(6)	32	NA(NA)	NA	0.578947	NA	0.5625	NA	NA	0.5625	NA	3.2(2.3)	NA(NA)	NA(NA)	3.9(2.7)	NA(NA)	NA(NA)	NA(NA)	25.9(2.4)	25.9(2.4)	NA	ELISA
Shi	2011	USA	63.8(10.4)	126	58.9(18.4)	137	NA(NA)	NA	60.3(9)	32	NA(NA)	NA	NA(NA)	NA	NA(NA)	NA	0.738095	0.554745	NA	NA	NA	NA	NA	NA(NA)	NA(NA)	NA(NA)	NA(NA)	NA(NA)	NA(NA)	NA(NA)	NA(NA)	NA(NA)	NA	ELISA
Park	2011	Korea	62.4(12.7)	23	NA(NA)	NA	52.4(15.4)	18	NA(NA)	NA	NA(NA)	NA	NA(NA)	NA	NA(NA)	NA	NA	NA	0.434783	NA	NA	NA	NA	2.2(2.3)	NA(NA)	NA(NA)	NA(NA)	NA(NA)	NA(NA)	NA(NA)	26.5(3.6)	NA(NA)	6m	Luminex
Aerts	2012	Nethersland	56.6(10.8)	58	61.3(8.8)	57	NA(NA)	NA	62.9(7.8)	47	NA(NA)	NA	NA(NA)	NA	NA(NA)	NA	0.689655	0.526316	NA	0.595745	NA	NA	NA	37.4m(32.6m)	38.5m(27.7m)	NA(NA)	NA(NA)	NA(NA)	1.8(0.6)	24.3(11.9)	28.4(1.6)	NA(NA)	NA	ELISA
Bench	2012	Sweden	56.5(22 to 72)	22	NA(NA)	NA	NA(NA)	NA	60(50 to 77)	10	NA(NA)	NA	NA(NA)	NA	NA(NA)	NA	0.590909	NA	NA	0.6	NA	NA	NA	7(2 to 22)	5(2 to 9)	NA(NA)	NA(NA)	NA(NA)	NA(NA)	NA(NA)	NA(NA)	NA(NA)	3y	ELISA
Tateno	2012	Japan	71(60to80)	11	49(21to81)	11	NA(NA)	NA	66(53 to 74)	11	NA(NA)	NA	73(50 to 28)	6	NA(NA)	NA	0.545455	0.636364	NA	0.545455	NA	0.333333	NA	3.8(1to8)	6(3 to 10)	NA(NA)	4.2(2 to 6)	NA(NA)	3(2to4)	NA(NA)	26.6(22to30)	NA(NA)	NA	Luminex
Wang .Y-a	2012	China	68.24(8.36)	93	67.33(9.47)	78	NA(NA)	NA	63(8.45)	16	67.63(5.84)	33	NA(NA)	NA	NA(NA)	NA	0.731183	0.346154	NA	0.6875	0.515152	NA	NA	NA(NA)	NA(NA)	NA(NA)	NA(NA)	NA(NA)	NA(NA)	NA(NA)	NA(NA)	NA(NA)	NA	ELISA
Wang .Y-b	2012	China	66.23(8.75)	116	66.94(10.2)	126	NA(NA)	NA	60.7(6.48)	25	68.08(6.96)	27	NA(NA)	NA	NA(NA)	NA	0.62931	0.293651	NA	0.6	0.518519	NA	NA	NA(NA)	NA(NA)	NA(NA)	NA(NA)	NA(NA)	NA(NA)	NA(NA)	NA(NA)	NA(NA)	NA	Luminex
Wang. H	2012	China	62(55 to 68)	9	30(22 to 61)	11	NA(NA)	NA	NA(NA)	NA	NA(NA)	NA	NA(NA)	NA	NA(NA)	NA	0.444444	0.363636	NA	NA	#VALUE!	NA	NA	2.5(2to6)	NA(NA)	NA(NA)	NA(NA)	NA(NA)	NA(NA)	NA(NA)	NA(NA)	NA(NA)	NA	Luminex
Bob	2013	UK	60.4(9.6)	50	69.2(7.3)	37	NA(NA)	NA	64.6(8.8)	37	67.9(8.5)	NA	NA(NA)	NA	NA(NA)	NA	0.72	0.351351	NA	0.378378	0.4375	NA	NA	11.1(7.4)	5.3(2.6)	5(2.5)	NA(NA)	NA(NA)	NA(NA)	NA(NA)	NA(NA)	NA(NA)	NA	ELISA
Dij	2013	Nethersland	63(10)	52	63(7)	50	NA(NA)	NA	NA(NA)	NA	NA(NA)	NA	NA(NA)	NA	NA(NA)	NA	0.615385	0.32	NA	NA	NA	NA	NA	4(1to22)	NA(NA)	NA(NA)	NA(NA)	NA(NA)	2.17(0.49)	NA(NA)	29(23to30)	NA(NA)	NA	ELISA
Kang	2013	USA	62(10)	63	58(13)	39	NA(NA)	NA	NA(NA)	NA	NA(NA)	NA	NA(NA)	NA	NA(NA)	NA	0.619048	0.538462	NA	NA	NA	NA	NA	0.4(0to2.6)	NA(NA)	NA(NA)	NA(NA)	NA(NA)	1.65(0.51)	NA(NA)	NA(NA)	NA(NA)	NA	ELISA
Mollenhauer	2013	USA	64.2(10.2)	78	65.5(5.4)	48	NA(NA)	NA	NA(NA)	NA	NA(NA)	NA	NA(NA)	NA	NA(NA)	NA	0.666667	0.645833	NA	NA	NA	NA	NA	29.2m(72m)	NA(NA)	NA(NA)	NA(NA)	NA(NA)	1.5(0.7)	NA(NA)	28.5(1.4)	NA(NA)	2y	Luminex
Wennstrom	2013	Sweden	64(9)	38	64(10)	52	NA(NA)	NA	NA(NA)	NA	NA(NA)	NA	74(6)	33	NA(NA)	NA	0.526316	0.5	NA	NA	NA	0.454545	NA	NA(NA)	NA(NA)	NA(NA)	NA(NA)	NA(NA)	2.3(0.8)	NA(NA)	28.5(1.2)	NA(NA)	NA	ELISA
Daniela	2013	UK	NA(NA)	62	NA(NA)	46	NA(NA)	NA	NA(NA)	NA	NA(NA)	NA	NA(NA)	NA	NA(NA)	NA	NA	NA	NA	NA	NA	NA	NA	NA(NA)	NA(NA)	NA(NA)	NA(NA)	NA(NA)	NA(NA)	NA(NA)	NA(NA)	NA(NA)	NA	ELISA
Dijk	2014	Nethersland	63(10)	53	63(7)	50	NA(NA)	NA	NA(NA)	NA	NA(NA)	NA	NA(NA)	NA	NA(NA)	NA	0.622642	0.32	NA	NA	NA	NA	NA	6(5)	NA(NA)	NA(NA)	NA(NA)	NA(NA)	2.17(0.24)	NA(NA)	NA(NA)	NA(NA)	NA	ELISA
Edina	2014	Sweden	60.7(9.4)	37	NA(NA)	NA	NA(NA)	NA	64.1(8.9)	30	69.3(9.5)	NA	NA(NA)	NA	NA(NA)	NA	0.783784	NA	NA	0.4	0.473684	NA	NA	10.1(6.2)	5.4(2.7)	5.1(3)	NA(NA)	NA(NA)	2.7(0.8)	NA(NA)	NA(NA)	NA(NA)	NA	ELISA
Herbert	2014	Nethersland	58.9(9.8)	43	NA(NA)	NA	57(11.7)	30	60.5(7.5)	23	NA(NA)	NA	NA(NA)	NA	NA(NA)	NA	0.674419	NA	0.733333	0.608696	NA	NA	NA	37.4m(30.9m)	33.6m(21.6m)	NA(NA)	NA(NA)	NA(NA)	NA(NA)	NA(NA)	NA(NA)	NA(NA)	NA	ELISA
Mondello	2014	Germany	59.8(10.4)	52	73.2(7.9)	22	NA(NA)	NA	65.2(5.4)	34	64.7(4.5)	NA	NA(NA)	NA	NA(NA)	NA	0.711638	0.6818	NA	0.38235	0.5625	NA	NA	NA(NA)	NA(NA)	NA(NA)	NA(NA)	NA(NA)	NA(NA)	NA(NA)	NA(NA)	NA(NA)	NA	ELISA
Nielsen	2014	USA	68(40to94)	61	64(44to82)	45	NA(NA)	NA	NA(NA)	NA	NA(NA)	NA	75(63 to 84)	37	NA(NA)	NA	0.590164	0.466667	NA	NA	NA	0.432432	NA	NA(NA)	NA(NA)	NA(NA)	NA(NA)	NA(NA)	NA(NA)	NA(NA)	28(25to30)	NA(NA)	4.6y	ELISA
Yu	2014	China	57.4(10.8)	26	52.2(8.6)	31	NA(NA)	NA	NA(NA)	NA	NA(NA)	NA	NA(NA)	NA	NA(NA)	NA	0.5	0.548387	NA	NA	NA	NA	NA	2(2 to 4.5)	NA(NA)	NA(NA)	NA(NA)	NA(NA)	2(1 to 2.5)	NA(NA)	NA(NA)	NA(NA)	NA	ELISA
Aasly	2014	Spain	NA(NA)	35	NA(NA)	42	NA(NA)	NA	NA(NA)	NA	NA(NA)	NA	NA(NA)	NA	NA(NA)	NA	NA	NA	NA	NA	NA	NA	NA	NA(NA)	NA(NA)	NA(NA)	NA(NA)	NA(NA)	NA(NA)	NA(NA)	NA(NA)	NA(NA)	NA	ELISA
Parnetti	2014	Italy	NA(NA)	44	NA(NA)	NA	NA(NA)	25	NA(NA)	NA	NA(NA)	NA	NA(NA)	NA	NA(NA)	NA	NA	NA	NA	NA	NA	NA	NA	NA(NA)	NA(NA)	NA(NA)	NA(NA)	NA(NA)	NA(NA)	NA(NA)	NA(NA)	NA(NA)	3y	ELISA
Buddhala	2015	USA	66.9(8.5)	77	64.8(10.5)	30	NA(NA)	NA	NA(NA)	NA	NA(NA)	NA	NA(NA)	NA	NA(NA)	NA	0.571429	0.333333	NA	NA	NA	NA	NA	4.9(4)	NA(NA)	NA(NA)	NA(NA)	NA(NA)	NA(NA)	NA(NA)	NA(NA)	NA(NA)	NA	ELISA
Herbert	2015	Nethersland	60.1(10.4)	36	NA(NA)	NA	57(11.5)	57	62.6(9)	27	NA(NA)	NA	NA(NA)	NA	NA(NA)	5	0.611111	NA	0.649123	0.555556	NA	NA	NA	43.8m(6 to 158m)	43.7m(8 to 96m)	NA(NA)	NA(NA)	NA(NA)	2(0.6)	NA(NA)	28.5(1.6)	NA(NA)	1 to 5y	ELISA
Heywood	2015	UK	68.1(3.4)	7	61(9.9)	15	NA(NA)	NA	NA(NA)	NA	NA(NA)	NA	NA(NA)	NA	NA(NA)	NA	0.714286	0.333333	NA	NA	NA	NA	NA	4.1(2.78)	NA(NA)	NA(NA)	NA(NA)	NA(NA)	NA(NA)	NA(NA)	NA(NA)	NA(NA)	5,5y	ELISA
llorens	2015	Germany	70.4(10.3)	60	NA(NA)	NA	66(9.5)	34	NA(NA)	NA	NA(NA)	NA	71(11.4)	27	NA(NA)	NA	0.65	NA	0.558824	NA	NA	0.62963	NA	NA(NA)	NA(NA)	NA(NA)	NA(NA)	NA(NA)	NA(NA)	NA(NA)	NA(NA)	NA(NA)	1 to 4 y	ELISA
Stav	2015	Norway	64.65(6.53)	31	62.62(9.8)	34	NA(NA)	NA	NA(NA)	NA	NA(NA)	NA	NA(NA)	NA	NA(NA)	NA	0.612903	0.588235	NA	NA	NA	NA	NA	NA(NA)	NA(NA)	NA(NA)	NA(NA)	NA(NA)	NA(NA)	NA(NA)	28.58(1.59)	NA(NA)	NA	ELISA
Gao	2016	China	61.61(9.6)	409	61(11.42)	188	NA(NA)	NA	NA(NA)	NA	NA(NA)	NA	NA(NA)	NA	NA(NA)	NA	0.349633	0.367021	NA	NA	NA	NA	NA	NA(NA)	NA(NA)	NA(NA)	NA(NA)	NA(NA)	NA(NA)	NA(NA)	NA(NA)	NA(NA)	NA	ELISA
Halbgebauer	2016	Germany	69(8)	22	NA(NA)	NA	60(12)	36	NA(NA)	NA	NA(NA)	NA	NA(NA)	NA	NA(NA)	NA	0.727273	NA	0.527778	NA	NA	NA	NA	NA(NA)	NA(NA)	NA(NA)	NA(NA)	NA(NA)	NA(NA)	NA(NA)	29(2)	NA(NA)	NA	ELISA
Hall	2016	Sweden	64.7(9.4)	63	65.7(6.8)	21	NA(NA)	NA	NA(NA)	NA	NA(NA)	NA	NA(NA)	NA	NA(NA)	NA	0.666667	0.380952	NA	NA	NA	NA	NA	5.5(4)	NA(NA)	NA(NA)	NA(NA)	NA(NA)	2(0.7)	NA(NA)	28.5(1.4)	NA(NA)	NA	ELISA
Llorens	2016	Germany	66(11)	40	NA(NA)	NA	67(9)	55	66(10)	11	NA(NA)	NA	74(8)	18	NA(NA)	NA	NA	NA	NA	NA	NA	NA	NA	NA(NA)	NA(NA)	NA(NA)	NA(NA)	NA(NA)	NA(NA)	NA(NA)	NA(NA)	NA(NA)	2y	ELISA
Pagano	2016	UK	61.6(9.73)	411	60.5(11.3)	189	NA(NA)	NA	NA(NA)	NA	NA(NA)	NA	NA(NA)	NA	NA(NA)	NA	0.671533	0.73545	NA	NA	NA	NA	NA	6.58(6.51)	NA(NA)	NA(NA)	NA(NA)	NA(NA)	1.56(0.51)	NA(NA)	NA(NA)	NA(NA)	NA	ELISA
Sanyal	2016	India	58.72(12.38)	50	60.11(10.44)	60	NA(NA)	NA	NA(NA)	NA	NA(NA)	NA	NA(NA)	NA	NA(NA)	NA	0.68	0.7	NA	NA	NA	NA	NA	3.77(2.3)	NA(NA)	NA(NA)	NA(NA)	NA(NA)	2.16(1.09)	NA(NA)	NA(NA)	NA(NA)	NA	ELISA
Shi	2016	USA	65(11.1)	91	67.1(7.4)	106	NA(NA)	NA	NA(NA)	NA	NA(NA)	NA	NA(NA)	NA	NA(NA)	NA	0.714286	0.54717	NA	NA	NA	NA	NA	6(4.6)	NA(NA)	NA(NA)	NA(NA)	NA(NA)	2.2(0.7)	NA(NA)	27.6(3)	NA(NA)	NA	ELISA
Anzari	2016	China	NA(NA)	80	NA(NA)	84	NA(NA)	NA	NA(NA)	NA	NA(NA)	NA	NA(NA)	NA	NA(NA)	NA	NA	NA	NA	NA	NA	NA	NA	NA(NA)	NA(NA)	NA(NA)	NA(NA)	NA(NA)	NA(NA)	NA(NA)	NA(NA)	NA(NA)	NA	SHIMADZU, AA-6200
Majbour	2016	Arab	NA(NA)	46	NA(NA)	48	NA(NA)	NA	NA(NA)	NA	NA(NA)	NA	NA(NA)	NA	NA(NA)	NA	NA	NA	NA	NA	NA	NA	NA	NA(NA)	NA(NA)	NA(NA)	NA(NA)	NA(NA)	NA(NA)	NA(NA)	NA(NA)	NA(NA)	NA	ELISA
Wang	2016	China	NA(NA)	145	NA(NA)	NA	NA(NA)	30	NA(NA)	NA	NA(NA)	NA	NA(NA)	NA	NA(NA)	NA	NA	NA	NA	NA	NA	NA	NA	NA(NA)	NA(NA)	NA(NA)	NA(NA)	NA(NA)	NA(NA)	NA(NA)	NA(NA)	NA(NA)	NA	ELISA
Chiasserini	2017	Italy and German	66(8.9)	54	NA(NA)	NA	58.6(17.3)	46	NA(NA)	NA	NA(NA)	NA	73.1(6.3)	40	NA(NA)	NA	0.648148	NA	0.5	NA	NA	0.675	NA	NA(NA)	NA(NA)	NA(NA)	NA(NA)	NA(NA)	1.7(0.5)	NA(NA)	27.8(2.2)	NA(NA)	NA	ELISA
Delgado-Alvarado-a	2017	Spain	71(6.2)	51	68.2(5)	64	NA(NA)	NA	NA(NA)	NA	NA(NA)	NA	NA(NA)	NA	NA(NA)	NA	0.54902	0.328125	NA	NA	NA	NA	NA	7.9(4.1)	NA(NA)	NA(NA)	NA(NA)	NA(NA)	2.3(0.5)	NA(NA)	NA(NA)	NA(NA)	5 to 9y	ELISA
Delgado-Alvarado-b	2017	Spain	61.3(9.7)	314	59.1(11.5)	111	NA(NA)	NA	NA(NA)	NA	NA(NA)	NA	NA(NA)	NA	NA(NA)	NA	0.646497	0.612613	NA	NA	NA	NA	NA	6.9(6.7)	NA(NA)	NA(NA)	NA(NA)	NA(NA)	NA(NA)	NA(NA)	NA(NA)	NA(NA)	NA	ELISA
Hansson-a	2017	Sweden	65(10.6)	171	65(8.4)	53	NA(NA)	NA	64(9.1)	30	72(5.9)	19	NA(NA)	NA	NA(NA)	NA	0.631579	0.415094	NA	0.566667	0.421053	NA	NA	5.3(5.2)	6.5(4.3)	5.9(2.2)	NA(NA)	NA(NA)	1.9(0.8)	NA(NA)	28.5(1.5)	NA(NA)	NA	ELISA
Hansson-b	2017	Sweden	65(8.6)	20	61(9.5)	26	NA(NA)	NA	65(5.7)	30	71(6.1)	29	NA(NA)	NA	NA(NA)	NA	0.55	0.538462	NA	0.533333	0.551724	NA	NA	9.7(6)	4.3(2.1)	5.4(2.8)	NA(NA)	NA(NA)	2.5(0.9)	NA(NA)	NA(NA)	NA(NA)	NA	ELISA
Ibanez-a	2017	USA	NA(NA)	88	NA(NA)	20	NA(NA)	NA	NA(NA)	NA	NA(NA)	NA	NA(NA)	NA	NA(NA)	NA	NA	NA	NA	NA	NA	NA	NA	NA(NA)	NA(NA)	NA(NA)	NA(NA)	NA(NA)	NA(NA)	NA(NA)	NA(NA)	NA(NA)	NA	ELISA
Ibanez-b	2017	USA	61.74(NA)	334	61.3(NA)	135	NA(NA)	NA	NA(NA)	NA	NA(NA)	NA	NA(NA)	NA	NA(NA)	NA	0.658683	0.333333	NA	NA	NA	NA	NA	NA(NA)	NA(NA)	NA(NA)	NA(NA)	NA(NA)	NA(NA)	NA(NA)	NA(NA)	NA(NA)	NA	ELISA
Shrag	2017	UK	61.2(9.8)	390	60.7(11)	178	NA(NA)	NA	NA(NA)	NA	NA(NA)	NA	NA(NA)	NA	NA(NA)	NA	0.651282	0.629213	NA	NA	NA	NA	NA	4(2 to 8)	NA(NA)	NA(NA)	NA(NA)	NA(NA)	NA(NA)	NA(NA)	NA(NA)	NA(NA)	NA	ELISA
Yang	2017	USA	57.9(7.6)	15	56.7(5.9)	15	NA(NA)	NA	NA(NA)	NA	NA(NA)	NA	NA(NA)	NA	NA(NA)	NA	0.533333	0.533333	NA	NA	NA	NA	NA	NA(NA)	NA(NA)	NA(NA)	NA(NA)	NA(NA)	NA(NA)	NA(NA)	NA(NA)	NA(NA)	2y	ELISA
Yu	2017	China	61.6(9.7)	290	60.7(11.9)	138	NA(NA)	NA	NA(NA)	NA	NA(NA)	NA	NA(NA)	NA	NA(NA)	NA	0.665517	0.652174	NA	NA	NA	NA	NA	NA(NA)	NA(NA)	NA(NA)	NA(NA)	NA(NA)	NA(NA)	NA(NA)	NA(NA)	NA(NA)	NA	ELISA
Abbasi	2018	Iran	61.26(9.33)	132	60.19(11.04)	61	NA(NA)	NA	NA(NA)	NA	NA(NA)	NA	NA(NA)	NA	NA(NA)	NA	0.636364	0.622951	NA	NA	NA	NA	NA	NA(NA)	NA(NA)	NA(NA)	NA(NA)	NA(NA)	NA(NA)	NA(NA)	NA(NA)	NA(NA)	1 to 2	ELISA
Akhtar	2018	USA	67.1(9.4)	93	69.4(9.8)	52	NA(NA)	NA	NA(NA)	NA	NA(NA)	NA	NA(NA)	NA	NA(NA)	NA	0.709677	0.384615	NA	NA	NA	NA	NA	8.5(5.7)	NA(NA)	NA(NA)	NA(NA)	NA(NA)	2.6(0.53)	NA(NA)	26.7(2.8)	NA(NA)	NA	ELISA
Golman	2018	USA	68.24(6.4)	115	65.64(7.36)	88	NA(NA)	NA	NA(NA)	NA	NA(NA)	NA	NA(NA)	NA	NA(NA)	NA	0.626087	0.511364	NA	NA	NA	NA	NA	8.34(3.09)	NA(NA)	NA(NA)	NA(NA)	NA(NA)	2.18(0.67)	NA(NA)	NA(NA)	NA(NA)	NA	ELISA
Hall	2018	Sweden	64.9(10.6)	131	65.3(8.6)	50	NA(NA)	NA	63.8(8)	24	72.3(5.9)	27	NA(NA)	NA	NA(NA)	NA	0.709924	0.44	NA	0.5	0.185185	NA	NA	5.5(4.8)	7.2(4.5)	5.7(2.3)	NA(NA)	NA(NA)	2(0.8)	NA(NA)	28.4(1.6)	NA(NA)	2 w	ELISA
Jabbari-a	2018	UK	67.4(9.1)	25	59.8(9.9)	30	NA(NA)	NA	64.4(5.8)	29	69.6(5.9)	33	NA(NA)	NA	NA(NA)	11	0.64	0.5	NA	0.551724	0.484848	NA	NA	11.6(6.1)	4.2(2.2)	4.5(2.5)	NA(NA)	NA(NA)	NA(NA)	NA(NA)	NA(NA)	NA(NA)	NA	ELISA
Jabbari-b	2018	UK	59.9(6.1)	12	65(2.9)	4	NA(NA)	NA	65.6(8.7)	9	67.2(5.7)	21	NA(NA)	NA	NA(NA)	NA	0.666667	0.25	NA	0.888889	0.809524	NA	NA	9.2(3.1)	4.6(2.6)	3.6(2)	NA(NA)	NA(NA)	NA(NA)	NA(NA)	NA(NA)	NA(NA)	NA	ELISA
Leko	2018	Zagreb	78(NA)	2	66(52to68)	9	NA(NA)	NA	NA(NA)	NA	NA(NA)	NA	NA(NA)	7	NA(NA)	NA	NA	NA	NA	NA	NA	NA	NA	NA(NA)	NA(NA)	NA(NA)	NA(NA)	NA(NA)	NA(NA)	NA(NA)	NA(NA)	NA(NA)	NA	ELISA
Maass	2018	Germany	67(11)	36	65.5(13.1)	42	NA(NA)	NA	NA(NA)	NA	NA(NA)	NA	NA(NA)	NA	NA(NA)	NA	0.666667	0.571429	NA	NA	NA	NA	NA	5(5.5)	NA(NA)	NA(NA)	NA(NA)	NA(NA)	NA(NA)	35(29.8)	NA(NA)	NA(NA)	NA	Bonferroni
Sampedro	2018	Spain	60.2(9.5)	112	NA(NA)	NA	60.3(11)	52	NA(NA)	NA	NA(NA)	NA	NA(NA)	NA	NA(NA)	NA	0.598214	NA	NA	NA	NA	NA	NA	6.7(6.9)	NA(NA)	NA(NA)	NA(NA)	NA(NA)	NA(NA)	NA(NA)	NA(NA)	NA(NA)	13 to 40 m	ELISA
Schirinzi-1	2018	Italy	67.7(7.3)	31	NA(NA)	NA	68.4(7.3)	58	NA(NA)	NA	70.7(5.9)	N	NA(NA)	NA	NA(NA)	NA	0.451613	NA	NA	NA	0.564103	NA	NA	3.7(4.4)	NA(NA)	2.9(1.7)	NA(NA)	NA(NA)	NA(NA)	NA(NA)	25.5(5.1)	NA(NA)	NA	ELISA
Schirinzi-2	2018	Italy	57.4(9)	46	60.9(10.1)	37	NA(NA)	NA	NA(NA)	NA	NA(NA)	NA	NA(NA)	NA	NA(NA)	NA	0.521739	0.594595	NA	NA	NA	NA	NA	1.2(0.8)	NA(NA)	NA(NA)	NA(NA)	NA(NA)	NA(NA)	NA(NA)	29.3(1.2)	NA(NA)	NA	ELISA
Sherbaf	2018	Iran	61.66(9.74)	404	60.87(11.3)	188	NA(NA)	NA	NA(NA)	NA	NA(NA)	NA	NA(NA)	NA	NA(NA)	NA	0.34901	0.361702	NA	NA	NA	NA	NA	6.66(6.66)	NA(NA)	NA(NA)	NA(NA)	NA(NA)	1.56(0.5)	NA(NA)	NA(NA)	27.12(4.52)	NA	ELISA
Starhof	2018	Denmark	64.46(11.5)	46	45.48(17.7)	31	NA(NA)	NA	63.48(7.8)	35	NA(NA)	NA	NA(NA)	NA	NA(NA)	NA	0.652174	0.483871	NA	0.371429	NA	NA	NA	83.78m(45.9m)	63.51m(23.8m)	NA(NA)	NA(NA)	NA(NA)	2(2)	NA(NA)	NA(NA)	NA(NA)	2 y	ELISA
Steenoven	2018	Nethersland	62.8(10.1)	46	NA(NA)	NA	64.4(6.9)	78	NA(NA)	NA	NA(NA)	NA	66.5(6.1)	41	NA(NA)	NA	0.608696	NA	0.525641	NA	NA	0.853659	NA	4(2 to 9)	NA(NA)	NA(NA)	3(2 to 4)	NA(NA)	NA(NA)	NA(NA)	29(28 to 30)	NA(NA)	NA	ELISA
Youn	2018	Korea	64.31(8.49)	32	66.18(12.75)	28	NA(NA)	NA	NA(NA)	NA	NA(NA)	NA	NA(NA)	NA	NA(NA)	NA	0.40625	0.285714	NA	NA	NA	NA	NA	13.03(10.63)	NA(NA)	NA(NA)	NA(NA)	NA(NA)	1.59(0.53)	NA(NA)	NA(NA)	NA(NA)	2y	ELISA
Brosseron	2019	Germany	63(9)	73	NA(NA)	NA	58(10)	16	NA(NA)	NA	NA(NA)	NA	NA(NA)	NA	NA(NA)	NA	0.616438	NA	1	NA	NA	NA	NA	NA(NA)	NA(NA)	NA(NA)	NA(NA)	NA(NA)	2.2(0.6)	NA(NA)	29(2)	NA(NA)	NA	Fujirebio GmbH INNOTEST assay
Campbell	2019	USA	65.6(7.9)	64	61.5(9.4)	27	NA(NA)	NA	NA(NA)	NA	NA(NA)	NA	NA(NA)	NA	NA(NA)	NA	0.609375	0.222222	NA	NA	NA	NA	NA	6.7(4)	NA(NA)	NA(NA)	NA(NA)	NA(NA)	NA(NA)	NA(NA)	28.6(1.6)	NA(NA)	NA	ELISA
Chahinea-a	2019	USA	NA(NA)	388	NA(NA)	166	NA(NA)	NA	NA(NA)	NA	NA(NA)	NA	NA(NA)	NA	NA(NA)	NA	NA	NA	NA	NA	NA	NA	NA	NA(NA)	NA(NA)	NA(NA)	NA(NA)	NA(NA)	NA(NA)	NA(NA)	NA(NA)	NA(NA)	1 to 6y	ELISA
Chahinea-b	2019	USA	61.69(9.77)	345	61.01(11.16)	153	NA(NA)	NA	NA(NA)	NA	NA(NA)	NA	NA(NA)	NA	NA(NA)	NA	NA	NA	NA	NA	NA	NA	NA	NA(NA)	NA(NA)	NA(NA)	NA(NA)	NA(NA)	NA(NA)	NA(NA)	NA(NA)	26.8(4.6)	5y	ELISA
Førland	2019	Norway	66.5(8.3)	78	NA(NA)	NA	67.9(8.5)	32	NA(NA)	NA	NA(NA)	NA	73.3(6.7)	19	NA(NA)	NA	0.717949	NA	0.46875	NA	NA	0.684211	NA	2.3(1.9)	NA(NA)	NA(NA)	2.2(1.9)	NA(NA)	NA(NA)	NA(NA)	27.7(2.4)	NA(NA)	5y	ELISA
Jeppsson	2019	Sweden	60(26 to 87)	70	71(53 to 93)	54	NA(NA)	NA	65(49 to 83)	34	70(54 to 82)	34	NA(NA)	NA	NA(NA)	NA	0.671429	0.407407	NA	1.14706	1.14706	NA	NA	NA(NA)	NA(NA)	NA(NA)	NA(NA)	NA(NA)	NA(NA)	NA(NA)	NA(NA)	NA(NA)	NA	ELISA
Marques	2019	Germany	57(10)	55	57.5(9.8)	53	NA(NA)	NA	60.7(7.1)	22	68.9(4.1)	7	NA(NA)	NA	NA(NA)	NA	0.690909	0.54717	NA	0.681818	0.571429	NA	NA	34.2m(26.3m)	33.9m(26.4m)	35.7m(19.2m)	NA(NA)	NA(NA)	NA(NA)	NA(NA)	NA(NA)	NA(NA)	NA	ELISA
Mollenhauer	2019	Germany	64.548(9.839)	135	64.716(6.853)	109	NA(NA)	NA	NA(NA)	NA	NA(NA)	NA	NA(NA)	NA	NA(NA)	NA	NA	NA	NA	NA	NA	NA	NA	NA(NA)	NA(NA)	NA(NA)	NA(NA)	NA(NA)	NA(NA)	NA(NA)	28.44(1.401)	27.579(4.614)	10.3y	levodopa testing
Peng	2019	China	59.8(8.9)	55	NA(NA)	NA	55.6(13.4)	40	NA(NA)	NA	NA(NA)	NA	NA(NA)	NA	NA(NA)	NA	0.490909	NA	0.525	NA	NA	NA	NA	NA(NA)	NA(NA)	NA(NA)	NA(NA)	NA(NA)	2.03(1 to 3)	NA(NA)	27.34(2.13)	NA(NA)	48m	RT-QuIC
Ning	2019	China	70.8(11.2)	278	68.9(11.4)	278	NA(NA)	NA	NA(NA)	NA	NA(NA)	NA	NA(NA)	NA	NA(NA)	NA	NA	0.557554	NA	NA	NA	NA	NA	NA(NA)	NA(NA)	NA(NA)	NA(NA)	NA(NA)	NA(NA)	NA(NA)	22.1(2.4)	NA(NA)	54.3 (10.0)m	ELISA
Van	2019	Netherlands	61(10)	118	64(9)	52	NA(NA)	NA	NA(NA)	NA	NA(NA)	NA	NA(NA)	NA	NA(NA)	NA	NA	0.254237	NA	NA	NA	NA	NA	NA(NA)	NA(NA)	NA(NA)	NA(NA)	NA(NA)	NA(NA)	NA(NA)	NA(NA)	NA(NA)	3y	RT-QuIC
Bougea	2020	Greece	60.4(10.2)	30	68.9(8.3)	30	NA(NA)	NA	NA(NA)	NA	NA(NA)	NA	69.2(8.6)	29	NA(NA)	NA	0.5	0.5	NA	NA	NA	0.62069	NA	5.2(3.7)	NA(NA)	NA(NA)	4.1(4.2)	NA(NA)	2.17(0.44)	NA(NA)	NA(NA)	NA(NA)	NA	ELISA
Brosseon	2020	Germany	63(9)	73	58(10)	41	NA(NA)	NA	NA(NA)	NA	NA(NA)	NA	NA(NA)	NA	NA(NA)	NA	0.616438	0.390244	NA	NA	NA	NA	NA	NA(NA)	NA(NA)	NA(NA)	NA(NA)	NA(NA)	NA(NA)	NA(NA)	29(2)	NA(NA)	NA	ELISA
Kazuhiro	2020	Japan	69(6.4)	20	69(16.7)	13	NA(NA)	NA	NA(NA)	NA	NA(NA)	NA	NA(NA)	NA	NA(NA)	NA	0.45	0.692308	NA	NA	NA	NA	NA	29.6m(20.3m)	NA(NA)	NA(NA)	NA(NA)	NA(NA)	2.5(0.5)	NA(NA)	27.8(2.2)	NA(NA)	NA	ELISA
Samperdo	2020	Spain	62.3(9.7)	133	61.7(10.1)	56	NA(NA)	NA	NA(NA)	NA	NA(NA)	NA	NA(NA)	NA	NA(NA)	NA	0.601504	0.660714	NA	NA	NA	NA	NA	0.48(0.59)	NA(NA)	NA(NA)	NA(NA)	NA(NA)	NA(NA)	NA(NA)	NA(NA)	NA(NA)	NA	ELISA
Schirinzi	2020	Italy	53.4(11.7)	76	NA(NA)	NA	50(15.7)	75	NA(NA)	NA	NA(NA)	NA	NA(NA)	NA	NA(NA)	NA	0.552632	NA	0.493333	NA	NA	NA	NA	2.5(2.1)	NA(NA)	NA(NA)	NA(NA)	NA(NA)	1.7(0.51)	NA(NA)	28.6(1.8)	NA(NA)	1y	ELISA
Tadayon	2020	USA	61.4(9.5)	208	60.2(11.3)	115	NA(NA)	NA	NA(NA)	NA	NA(NA)	NA	NA(NA)	NA	NA(NA)	NA	0.620192	0.582609	NA	NA	NA	NA	NA	NA(NA)	NA(NA)	NA(NA)	NA(NA)	NA(NA)	NA(NA)	NA(NA)	NA(NA)	NA(NA)	NA	ELISA
Archer	2020	USA	NA(NA)	38	NA(NA)	NA	NA(NA)	NA	NA(NA)	NA	NA(NA)	NA	NA(NA)	NA	NA(NA)	NA	NA	NA	NA	NA	NA	NA	NA	NA(NA)	NA(NA)	NA(NA)	NA(NA)	NA(NA)	NA(NA)	NA(NA)	NA(NA)	NA(NA)	NA	ELISA
Marthe	2020	Norway	66.5(8.3)	78	67.9(8.5)	32	NA(NA)	NA	NA(NA)	NA	NA(NA)	NA	73.3(6.7)	NA	NA(NA)	NA	NA	0.192308	NA	NA	NA	0.684211	NA	2.3(1.9)	NA(NA)	NA(NA)	2.2(1.9)	NA(NA)	NA(NA)	NA(NA)	27.7(2.4)	NA(NA)	NA	(CSF) lactate concentration；Quantitative analysis of cerebrospinal fluid
Papuc	2020	Poland	65.18(8.54)	58	63.15(13.71)	28	NA(NA)	NA	NA(NA)	NA	NA(NA)	NA	NA(NA)	NA	NA(NA)	NA	NA	0.344828	NA	NA	NA	NA	NA	2.61(2.15)	NA(NA)	NA(NA)	NA(NA)	NA(NA)	2.3(0.89)	NA(NA)	26.46(2.46)	NA(NA)	NA	RT-QuIC
Shahnawaz	2020	USA	NA(NA)	47	NA(NA)	NA	NA(NA)	NA	NA(NA)	30	NA(NA)	NA	NA(NA)	NA	NA(NA)	NA	NA	NA	NA	NA	NA	NA	NA	NA(NA)	NA(NA)	NA(NA)	NA(NA)	NA(NA)	NA(NA)	NA(NA)	NA(NA)	NA(NA)	NA	ELISA
Bargar	2021	USA	78.3(8.1)	88	79.6(8.3)	23	NA(NA)	NA	NA(NA)	NA	79.1(10.1)	9	77.2(8.8)	58	NA(NA)	NA	NA	NA	NA	NA	NA	NA	NA	NA(NA)	NA(NA)	NA(NA)	NA(NA)	NA(NA)	NA(NA)	NA(NA)	NA(NA)	NA(NA)	NA	ELISA
Isabel	2021	Germany	69.36(9.55)	151	68.75(6.38)	20	NA(NA)	NA	66.47(10.02)	17	69.32(6.57)	38	70.51(6.51)	NA	69.25(5.6)	16	0.6623	0.7	NA	0.765	0.658	0.689	0.5	NA(NA)	NA(NA)	NA(NA)	NA(NA)	NA(NA)	3(1.5)	30(17)	22.98(5.58)	NA(NA)	NA(NA)	RT‑QuIC assay
Min	2021	Korean	61.7(9.7)	396	60.6(11.5)	182	NA(NA)	NA	NA(NA)	NA	NA(NA)	NA	NA(NA)	NA	NA(NA)	NA	0.667	0.632	NA	NA	NA	NA	NA	2(2)	NA(NA)	NA(NA)	NA(NA)	NA(NA)	NA(NA)	NA(NA)	NA(NA)	NA(NA)	NA(NA)	RT‑QuIC
Sezgi	2021	Germany	NA(NA)	29	NA(NA)	NA	NA(NA)	NA	NA(NA)	26	NA(NA)	NA	NA(NA)	NA	NA(NA)	NA	NA	NA	NA	NA	NA	NA	NA	NA(NA)	NA(NA)	NA(NA)	NA(NA)	NA(NA)	NA(NA)	NA(NA)	NA(NA)	NA(NA)	NA(NA)	ELISA
Brockmann	2021	Germany	64(9)	235	59(12)	26	NA(NA)	NA	NA(NA)	NA	NA(NA)	NA	72(7)	NA	NA(NA)	NA	NA	0.0595745	NA	NA	NA	0.693878	NA	NA(NA)	NA(NA)	NA(NA)	NA(NA)	NA(NA)	NA(NA)	NA(NA)	NA(NA)	NA(NA)	NA	ELISA
Gaetani	2021	Italy	NA(NA)	30	NA(NA)	36	NA(NA)	NA	NA(NA)	NA	NA(NA)	NA	NA(NA)	NA	NA(NA)	NA	NA	NA	NA	NA	NA	NA	NA	NA(NA)	NA(NA)	NA(NA)	NA(NA)	NA(NA)	NA(NA)	NA(NA)	NA(NA)	NA(NA)	NA	ELISA
Hong	2021	China	NA(NA)	170	NA(NA)	131	NA(NA)	NA	NA(NA)	NA	NA(NA)	NA	NA(NA)	NA	NA(NA)	NA	NA	NA	NA	NA	NA	NA	NA	NA(NA)	NA(NA)	NA(NA)	NA(NA)	NA(NA)	NA(NA)	NA(NA)	NA(NA)	NA(NA)	3y	ELISA
Lerche	2021	Germany	66(9)	305	57(13)	31	NA(NA)	NA	NA(NA)	NA	NA(NA)	NA	73(6)	50	NA(NA)	NA	NA	0.052459	NA	NA	NA	0.68	NA	7(4)	NA(NA)	NA(NA)	3(2)	NA(NA)	2.1(0.6)	NA(NA)	NA(NA)	NA(NA)	4y	ELISA
Quadalti	2021	Italy	59.9(10.3)	116	58.1(10.1)	72	NA(NA)	NA	61.1(8)	80	NA(NA)	NA	73.8(5.7)	NA	NA(NA)	NA	NA	0.293103	NA	0.4625	NA	0.734375	NA	NA(NA)	NA(NA)	NA(NA)	NA(NA)	NA(NA)	1.5(0.6)	NA(NA)	28.9(1.8)	NA(NA)	3y	ELISA
Compta	2022	Spain	NA(NA)	20	NA(NA)	19	NA(NA)	NA	NA(NA)	NA	NA(NA)	NA	NA(NA)	NA	NA(NA)	NA	NA	NA	NA	NA	NA	NA	NA	NA(NA)	NA(NA)	NA(NA)	NA(NA)	NA(NA)	NA(NA)	NA(NA)	NA(NA)	NA(NA)	2y	RT-QuIC
Lee	2022	Korea	61.65(9.68)	413	60.84(11.25)	195	NA(NA)	NA	NA(NA)	NA	NA(NA)	NA	NA(NA)	NA	NA(NA)	NA	NA	0.305085	NA	NA	NA	NA	NA	0.554(0.546)	NA(NA)	NA(NA)	NA(NA)	NA(NA)	NA(NA)	NA(NA)	NA(NA)	NA(NA)	4.36	ELISA
Liguori	2022	Italy	64(9.88)	101	68.1(7.63)	60	NA(NA)	NA	NA(NA)	NA	NA(NA)	NA	NA(NA)	NA	NA(NA)	NA	NA	0.366337	NA	NA	NA	NA	NA	NA(NA)	NA(NA)	NA(NA)	NA(NA)	NA(NA)	NA(NA)	NA(NA)	26.8(2.66)	NA(NA)	NA	ELISA
Poggiolini	2022	UK	65.3(9)	74	76.4(11.9)	55	NA(NA)	NA	63.8(8.2)	24	NA(NA)	NA	NA(NA)	NA	NA(NA)	NA	NA	0.378378	NA	0.583333	NA	NA	NA	2.1(1.4)	5.7(3.2)	NA(NA)	NA(NA)	NA(NA)	2(0.4)	NA(NA)	27.6(2.3)	NA(NA)	12y	RT‑QuIC assay
Schulz	2022	Italy	57.4(11.2)	22	63.3(10.2)	10	NA(NA)	NA	NA(NA)	NA	NA(NA)	NA	NA(NA)	45	NA(NA)	NA	NA	0.272727	NA	NA	NA	NA	NA	5(4.8)	NA(NA)	NA(NA)	NA(NA)	NA(NA)	NA(NA)	NA(NA)	NA(NA)	NA(NA)	NA	Lumipulse
